# Supplementary material for: Oxyresveratrol Enhances the Anti-Cancer Effect of Cisplatin against Epithelial Ovarian Cancer Cells through Suppressing the Activation of Protein Kinase B (AKT)
Source: Biomolecules. 2024 Sep 9;14(9):1140. doi: 10.3390/biom14091140 (PMC11430010; doi:10.3390/biom14091140)
Supplement: Supplementary file 1 [file biomolecules-14-01140-s001.zip]

Archive with 2 entries (2 files):
- biomolecules-3181272-original-images.pdf
- biomolecules-3181272-supplementary.pdf
